# Supplementary material for: Comparative Outcomes of Superomedial and Inferior Pedicles in Breast Reduction and Mastopexy: A Meta-Analysis of 5123 Breasts
Source: Aesthetic Plast Surg. 2024 Oct 21;49(5):1327–39. doi: 10.1007/s00266-024-04389-0 (PMC11965157; doi:10.1007/s00266-024-04389-0)
Supplement: Supplementary file 1 — Supplementary file1 (XLSX 17 KB) [file 266_2024_4389_MOESM1_ESM.xlsx]

## Sheet: QA-Cohort
	SELECTION				COMPARABILITY	EXPOSURE			Total point
study ID	Representativeness	2) Selection of the non exposed cohort	3) Ascertainment of exposure	4) Demonstration that outcome of interest was not present at start of study	1) Comparability of cohorts	1) Assessment of outcome	2) Was follow-up long enough for outcomes to occur	3) Adequacy of follow up of cohorts		AHRQ Standards
sandsmark1992	1	1	1	1	1	1	0	0	6	Fair
antony2013	1	1	1	1	2	1	1	1	9	Good
ogunleye2017	1	1	1	1	1	1	1	1	8	Good
Schulz2017	0	0	1	1	1	1	1	1	6	Fair
Kemaloglu2017	1	1	1	1	2	1	1	1	9	Good
Kamel2019	1	1	1	1	2	1	1	1	9	Good
Jørgensen2021	1	1	1	1	2	1	1	1	9	Good
Sapino 2021	1	1	1	1	2	1	1	1	9	Good
Toplu 2021	1	1	1	1	1	1	1	1	8	Good
Watfa2022	1	1	1	1	2	1	1	1	9	Good
Palve 2022	1	1	1	1	1	1	1	1	8	Good
Payton2022	1	1	1	1	1	1	0	0	6	Fair
Turan2023	1	1	1	1	1	1	0	0	6	Fair
Cunning 2023	1	1	1	1	2	1	0	1	8	Good
Ercan 2024	1	1	1	1	1	1	1	1	8	Good
